# Supplementary material for: 2-Bromo-4-chloro-6-(cyclo­pentyl­imino­meth­yl)phenol
Source: Acta Crystallogr Sect E Struct Rep Online. 2009 Oct 3;65(Pt 11):o2600. doi: 10.1107/S1600536809039142 (PMC2971220; doi:10.1107/S1600536809039142)
Supplement: Supplementary file 2 [file e-65-o2600-Isup2.hkl]

# 
# h,k,l, Fc-squared, Fo-squared, sigma(Fo-squared) and status flag 
# 
data_I
_shelx_title ' I         Pnma         R' 
_shelx_refln_list_code          4 
_shelx_F_calc_maximum      311.08 
_exptl_crystal_F_000       608.00 
_reflns_d_resolution_high  0.7829 
 
loop_ 
 _symmetry_equiv_pos_as_xyz 
 'x, y, z' 
 '-x+1/2, -y, z+1/2' 
 'x+1/2, -y+1/2, -z+1/2' 
 '-x, y+1/2, -z' 
 '-x, -y, -z' 
 'x-1/2, y, -z-1/2' 
 '-x-1/2, y-1/2, z-1/2' 
 'x, -y-1/2, z' 
 
_cell_length_a    12.1420 
_cell_length_b     6.8610 
_cell_length_c    15.0770 
_cell_angle_alpha  90.000 
_cell_angle_beta   90.000 
_cell_angle_gamma  90.000 
 
_shelx_F_squared_multiplier     1.000 
 
loop_ 
 _refln_index_h 
 _refln_index_k 
 _refln_index_l 
 _refln_F_squared_calc 
 _refln_F_squared_meas 
 _refln_F_squared_sigma 
 _refln_observed_status 
   2   0   0       98.29      110.59      4.33 o 
   4   0   0      908.08      916.92     30.86 o 
   6   0   0     9301.69     9272.52    301.01 o 
   8   0   0     1416.26     1413.16     48.03 o 
  10   0   0     1067.76      955.98     44.14 o 
  12   0   0      324.50      324.83     21.68 o 
  14   0   0      242.47      235.82     37.16 o 
   2   1   0     5920.26     6502.38    149.26 o 
   4   1   0      849.30      825.54     21.98 o 
   6   1   0     1493.27     1512.09     35.88 o 
   8   1   0      366.54      356.97     12.26 o 
  10   1   0     1281.72     1215.22     38.44 o 
  12   1   0       84.32       89.63      9.60 o 
  14   1   0      184.51      171.57     22.34 o 
   0   2   0    96768.63    47858.49   1543.82 o 
   2   2   0     4673.94     4377.80    110.01 o 
   4   2   0      744.43      771.92     22.20 o 
   6   2   0     4147.51     4113.64    105.45 o 
   8   2   0     1381.51     1281.62     34.86 o 
  10   2   0      653.48      644.60     22.51 o 
  12   2   0      221.71      232.70     21.78 o 
  14   2   0      169.19      191.91     34.65 o 
   2   3   0      745.08      732.36     18.17 o 
   4   3   0      378.82      361.78     10.93 o 
   6   3   0      393.83      468.34     14.38 o 
   8   3   0      407.21      344.15     14.06 o 
  10   3   0      414.15      420.96     17.25 o 
  12   3   0       51.29       65.56     11.85 o 
  14   3   0       90.64       88.47     18.29 o 
   0   4   0    20840.67    19140.34    620.61 o 
   2   4   0     1350.60     1160.69     31.26 o 
   4   4   0      133.28      141.49      6.51 o 
   6   4   0     1529.60     1418.96     43.18 o 
   8   4   0      408.29      405.41     24.01 o 
  10   4   0      210.38      189.48     13.17 o 
  12   4   0       78.76       65.89     13.51 o 
   2   5   0      361.50      355.20     16.68 o 
   4   5   0        2.80       14.68      5.66 o 
   6   5   0       87.91      122.36      9.16 o 
   8   5   0       57.76       73.14      8.70 o 
  10   5   0      137.62      150.89     11.82 o 
  12   5   0        3.30      -13.93      9.29 o 
   0   6   0     4537.72     4331.24    174.97 o 
   2   6   0       32.26       42.48      5.77 o 
   4   6   0        9.69        3.44      6.20 o 
   6   6   0      390.22      346.94     19.86 o 
   8   6   0       39.64       31.22      9.14 o 
  10   6   0       35.03       14.75     12.93 o 
   2   7   0       32.94       18.40      8.19 o 
   4   7   0        6.68        6.44      7.54 o 
   6   7   0       32.43       31.00      8.88 o 
   8   7   0        1.89        2.22      9.87 o 
   0   8   0      532.80      554.72     45.74 o 
   2   8   0        1.36      -12.26      9.13 o 
   4   8   0        0.54       10.73      9.51 o 
   6   8   0       39.69       42.11     16.46 o 
   1   0   1     6691.26     6325.66    145.07 o 
   2   0   1       92.95      104.83      3.26 o 
   3   0   1     3959.78     4270.44     98.34 o 
   4   0   1     3041.38     3360.64     77.66 o 
   5   0   1       76.60       97.32      4.29 o 
   6   0   1       67.96       66.74      3.50 o 
   7   0   1      725.97      810.64     20.19 o 
   8   0   1      644.60      643.95     16.81 o 
   9   0   1      504.61      474.10     18.34 o 
  10   0   1      211.01      192.42     12.91 o 
  11   0   1      220.97      225.15     11.94 o 
  12   0   1      146.94      133.48     10.49 o 
  13   0   1      121.68      135.37     11.32 o 
  14   0   1        0.91       12.24     11.07 o 
  15   0   1       41.77       51.76     17.36 o 
   0   1   1       97.00      148.11      4.22 o 
   1   1   1     7598.39     7245.21    122.55 o 
   2   1   1    10991.13    10641.66    172.35 o 
   3   1   1     8590.28     8373.31    142.29 o 
   4   1   1     2582.00     2688.80     46.21 o 
   5   1   1     7831.56     7972.98    135.87 o 
   6   1   1      263.04      304.71      6.62 o 
   7   1   1     4015.96     3905.87     67.27 o 
   8   1   1       35.27       31.06      3.18 o 
   9   1   1     1470.04     1391.04     26.68 o 
  10   1   1      120.27      114.54      6.88 o 
  11   1   1      294.03      291.61     12.34 o 
  12   1   1      346.79      292.31     11.06 o 
  13   1   1      303.74      313.18     18.49 o 
  14   1   1       12.85        6.58     10.14 o 
  15   1   1       80.31       92.70     10.48 o 
   1   2   1    14042.65    12939.19    209.39 o 
   2   2   1      481.53      553.89      9.66 o 
   3   2   1      841.21      963.11     16.29 o 
   4   2   1      570.88      679.76     12.46 o 
   5   2   1      143.06      156.34      4.01 o 
   6   2   1       56.84       69.87      2.77 o 
   7   2   1      729.27      789.61     15.75 o 
   8   2   1      215.49      230.71      6.72 o 
   9   2   1      271.45      282.57     10.63 o 
  10   2   1      265.97      210.07      7.29 o 
  11   2   1      166.83      182.05     11.54 o 
  12   2   1       72.68       77.73      8.25 o 
  13   2   1       84.21      112.23      9.62 o 
  14   2   1        0.92        2.18      8.01 o 
  15   2   1       28.60       47.91     10.01 o 
   0   3   1     2832.88     2909.42     67.73 o 
   1   3   1     2617.18     2410.38     39.80 o 
   2   3   1     1146.19     1240.53     21.01 o 
   3   3   1     3598.80     3769.86     64.36 o 
   4   3   1      977.62      966.72     16.67 o 
   5   3   1     3693.69     3551.41     61.28 o 
   6   3   1       13.41       11.38      3.00 o 
   7   3   1     1292.59     1228.39     25.08 o 
   8   3   1        2.62        2.58      4.24 o 
   9   3   1      930.71      840.48     19.67 o 
  10   3   1       59.27       54.42      5.61 o 
  11   3   1       85.28       90.49      6.98 o 
  12   3   1      180.20      164.70     10.30 o 
  13   3   1      175.64      178.49     11.33 o 
  14   3   1        6.22        0.81      8.23 o 
   1   4   1     3387.05     3572.92     58.89 o 
   2   4   1       26.74       24.79      2.53 o 
   3   4   1       97.74      133.18      3.89 o 
   4   4   1      308.81      290.93      6.83 o 
   5   4   1       24.20       23.80      4.13 o 
   6   4   1       59.56       48.94      4.51 o 
   7   4   1      236.37      270.60      9.60 o 
   8   4   1       42.43       41.95      5.11 o 
   9   4   1       80.34       88.97      6.34 o 
  10   4   1       97.25       86.84      7.04 o 
  11   4   1       62.27       80.60      6.90 o 
  12   4   1       25.34       22.97      6.42 o 
  13   4   1       25.88       19.88      9.43 o 
   0   5   1      159.96      170.42      7.51 o 
   1   5   1      676.25      651.35     14.81 o 
   2   5   1      403.75      393.94      8.84 o 
   3   5   1      444.46      443.78     11.53 o 
   4   5   1      251.38      249.92      8.77 o 
   5   5   1     1036.62      997.09     22.70 o 
   6   5   1       28.13       32.46      4.90 o 
   7   5   1      232.63      220.38      8.41 o 
   8   5   1        5.75        7.66      5.09 o 
   9   5   1      198.89      167.61      9.34 o 
  10   5   1        9.81        7.11      6.03 o 
  11   5   1       17.54       14.30      6.49 o 
  12   5   1       45.00       39.52      7.68 o 
   1   6   1      503.06      461.84     13.88 o 
   2   6   1        0.82        1.49      3.79 o 
   3   6   1       21.47       27.54      5.25 o 
   4   6   1       95.02       88.38      5.87 o 
   5   6   1       11.64        9.73      4.87 o 
   6   6   1       12.81       11.97      5.40 o 
   7   6   1       38.34       58.24      6.64 o 
   8   6   1       12.93        9.03      5.97 o 
   9   6   1       13.06       19.96      6.49 o 
  10   6   1        9.20        7.92      6.93 o 
  11   6   1       12.31       27.61      7.90 o 
   0   7   1       22.70       20.88      6.77 o 
   1   7   1       59.99       63.64      5.47 o 
   2   7   1       39.74       53.73      6.60 o 
   3   7   1       50.11       49.61      6.25 o 
   4   7   1       26.78       21.42      5.64 o 
   5   7   1      142.32      137.04      7.82 o 
   6   7   1        3.56        3.66      5.84 o 
   7   7   1       18.14       18.10      6.35 o 
   8   7   1        0.76       -5.27      6.71 o 
   9   7   1       23.13       29.27      9.17 o 
   1   8   1      154.80      115.70     12.13 o 
   2   8   1        1.14       -3.94      6.93 o 
   3   8   1        0.28       -9.73      7.60 o 
   4   8   1        2.81       -0.50      8.46 o 
   5   8   1       12.05       14.12      7.86 o 
   6   8   1        0.64        0.24      7.66 o 
   0   0   2     5031.33     4854.64    157.55 o 
   1   0   2     1463.52     1372.68     34.93 o 
   2   0   2     2391.96     2219.56     51.30 o 
   3   0   2     7841.80     8048.05    184.59 o 
   4   0   2     6330.91     6899.30    158.48 o 
   5   0   2     8975.82     9488.27    217.77 o 
   6   0   2     5177.75     5457.09    125.85 o 
   7   0   2      755.53      739.99     18.75 o 
   8   0   2     2346.77     2297.08     54.14 o 
   9   0   2     1517.20     1477.44     45.37 o 
  10   0   2      648.67      642.06     22.47 o 
  11   0   2      341.98      327.12     18.59 o 
  12   0   2      157.30      173.38     13.94 o 
  13   0   2       51.37       54.44      9.44 o 
  14   0   2       19.73       12.68     10.72 o 
  15   0   2        5.09       25.26     12.52 o 
   1   1   2     3082.48     3280.41     53.43 o 
   2   1   2     5364.02     5761.08     93.55 o 
   3   1   2       32.88       53.55      1.66 o 
   4   1   2      130.92      155.56      3.49 o 
   5   1   2     2208.87     2360.74     40.86 o 
   6   1   2      792.74      837.93     14.59 o 
   7   1   2      272.03      246.76      6.32 o 
   8   1   2       68.35       66.78      3.70 o 
   9   1   2       97.95       82.19      4.30 o 
  10   1   2       31.10       37.36      4.42 o 
  11   1   2       20.40       28.72      5.65 o 
  12   1   2       11.18       26.47      6.13 o 
  13   1   2      155.46      149.33      9.03 o 
  14   1   2       30.42       37.14      8.50 o 
  15   1   2       80.49       85.60     10.37 o 
   0   2   2     5037.57     5278.85    121.50 o 
   1   2   2     2338.27     2415.14     39.64 o 
   2   2   2      988.52      856.44     15.23 o 
   3   2   2     1978.33     1906.95     32.97 o 
   4   2   2     3147.97     3365.59     55.13 o 
   5   2   2     6189.34     6282.86    107.33 o 
   6   2   2     4331.76     4204.13     75.65 o 
   7   2   2      854.77      792.79     15.89 o 
   8   2   2     1316.23     1355.95     27.47 o 
   9   2   2      655.28      635.54     14.56 o 
  10   2   2      454.54      435.23     12.44 o 
  11   2   2      354.97      308.36     10.30 o 
  12   2   2      118.90      128.73      9.27 o 
  13   2   2       24.62       15.31      7.60 o 
  14   2   2       11.50       12.48      8.47 o 
  15   2   2        3.31       18.01      9.82 o 
   1   3   2      381.31      323.65      6.45 o 
   2   3   2     1159.42     1213.56     20.55 o 
   3   3   2      399.64      369.91      7.61 o 
   4   3   2      157.08      156.71      5.12 o 
   5   3   2     1135.36     1218.20     23.12 o 
   6   3   2      311.47      341.94      8.81 o 
   7   3   2       32.45       26.56      4.17 o 
   8   3   2       24.77       24.71      3.90 o 
   9   3   2       88.06       84.03      5.66 o 
  10   3   2       18.32       24.10      5.33 o 
  11   3   2        4.09        3.55      5.26 o 
  12   3   2        3.98        5.84      8.23 o 
  13   3   2       85.51       77.77     11.22 o 
  14   3   2       13.31       26.29      9.23 o 
   0   4   2     1300.61     1364.90     32.99 o 
   1   4   2      446.29      460.32      8.99 o 
   2   4   2      358.03      324.41      6.90 o 
   3   4   2      974.75      894.62     16.66 o 
   4   4   2      754.47      766.75     15.32 o 
   5   4   2     1356.81     1324.79     28.66 o 
   6   4   2     1356.45     1269.38     27.79 o 
   7   4   2      383.71      339.50     12.13 o 
   8   4   2      410.04      382.28     11.20 o 
   9   4   2      164.30      169.87      9.66 o 
  10   4   2      156.09      137.30      7.53 o 
  11   4   2      130.24      117.55      7.56 o 
  12   4   2       39.75       39.06      6.78 o 
  13   4   2        8.49        0.26      8.15 o 
   1   5   2       18.92       20.54      3.11 o 
   2   5   2      259.28      255.57      6.64 o 
   3   5   2       43.15       44.11      3.52 o 
   4   5   2        5.59       10.65      4.00 o 
   5   5   2      128.60      144.79      6.53 o 
   6   5   2       95.39      105.70      7.25 o 
   7   5   2       29.14       26.24      5.20 o 
   8   5   2        9.86       13.27      5.36 o 
   9   5   2       18.44       32.57      6.09 o 
  10   5   2        2.04        2.11      7.67 o 
  11   5   2        0.75        2.94      6.30 o 
  12   5   2        0.40       12.65      7.23 o 
   0   6   2      275.76      244.04     10.14 o 
   1   6   2       42.45       34.84      4.25 o 
   2   6   2       33.56       45.30      4.32 o 
   3   6   2      221.16      206.72      7.29 o 
   4   6   2      102.76      117.84      8.08 o 
   5   6   2      170.37      149.58      7.93 o 
   6   6   2      225.63      224.29      9.04 o 
   7   6   2       47.68       34.40      6.11 o 
   8   6   2       57.31       51.37      6.56 o 
   9   6   2       39.22       37.20      6.92 o 
  10   6   2       31.30       32.16      7.66 o 
  11   6   2       16.33       14.41     13.08 o 
   1   7   2        4.22        4.06      5.06 o 
   2   7   2       29.43       20.05      5.75 o 
   3   7   2        2.11       -0.14      6.98 o 
   4   7   2        0.27        1.69      6.24 o 
   5   7   2       19.69       24.47      7.01 o 
   6   7   2       19.10       16.10      9.86 o 
   7   7   2        1.37        5.38      6.89 o 
   8   7   2        1.02       -3.55      7.34 o 
   9   7   2        4.87        8.62      8.23 o 
   0   8   2       83.46       54.05     12.64 o 
   1   8   2        8.11        8.14      8.09 o 
   2   8   2        0.89      -11.54      7.69 o 
   3   8   2        3.10       -7.87      9.13 o 
   4   8   2        3.02        3.87      8.53 o 
   5   8   2       29.66       32.28     11.46 o 
   6   8   2       34.47       33.57     10.01 o 
   1   0   3     1339.53     1300.79     33.24 o 
   2   0   3        7.19        4.21      1.57 o 
   3   0   3     1152.16     1287.66     30.41 o 
   4   0   3     3959.05     4055.15     93.72 o 
   5   0   3      557.62      624.49     15.73 o 
   6   0   3      779.62      889.96     21.99 o 
   7   0   3      221.97      229.24      9.43 o 
   8   0   3      287.04      256.54     17.44 o 
   9   0   3       38.27       49.26      6.20 o 
  10   0   3       15.53       13.91      6.26 o 
  11   0   3      139.86      152.56     10.31 o 
  12   0   3      244.33      254.80     13.53 o 
  13   0   3       39.35       38.84     12.26 o 
  14   0   3      229.16      214.05     31.27 o 
  15   0   3        0.82        6.13     12.07 o 
   0   1   3     3560.10     3604.72     90.76 o 
   1   1   3     4777.52     5002.66     81.35 o 
   2   1   3     8710.08     8409.96    136.42 o 
   3   1   3     1671.58     1766.78     29.21 o 
   4   1   3     7421.67     7394.40    120.24 o 
   5   1   3     1124.64     1195.79     20.29 o 
   6   1   3     5967.47     6214.62    101.45 o 
   7   1   3        4.81       10.01      3.00 o 
   8   1   3     2330.55     2183.05     40.46 o 
   9   1   3       56.21       67.89      4.26 o 
  10   1   3      515.94      505.45     12.60 o 
  11   1   3      228.14      236.08      9.75 o 
  12   1   3      324.57      324.29     11.88 o 
  13   1   3       89.70       87.16      7.92 o 
  14   1   3       34.53       27.49      9.03 o 
  15   1   3       40.33       55.75     11.14 o 
   1   2   3     1095.14     1237.97     20.70 o 
   2   2   3       12.78       12.74      1.52 o 
   3   2   3      157.51      165.24      4.23 o 
   4   2   3     1916.27     2073.03     34.35 o 
   5   2   3       33.80       57.33      3.59 o 
   6   2   3      821.48      785.54     14.75 o 
   7   2   3        5.96       13.50      2.92 o 
   8   2   3      118.66      123.41      5.27 o 
   9   2   3       57.96       48.22      4.44 o 
  10   2   3       23.26       33.37      4.50 o 
  11   2   3      101.43      112.49      6.95 o 
  12   2   3      139.00      155.93      9.96 o 
  13   2   3       25.79       25.14      8.13 o 
  14   2   3      176.66      196.69     13.40 o 
   0   3   3     4416.88     4291.63     99.31 o 
   1   3   3     2381.23     2525.22     41.72 o 
   2   3   3     1425.95     1508.78     26.53 o 
   3   3   3      172.54      146.05      5.00 o 
   4   3   3     3831.91     3598.57     61.81 o 
   5   3   3      653.62      662.72     13.49 o 
   6   3   3     2546.06     2483.28     48.41 o 
   7   3   3       22.40       20.57      3.58 o 
   8   3   3     1032.22      911.56     19.62 o 
   9   3   3        1.76        4.28      4.13 o 
  10   3   3      256.75      244.14      8.92 o 
  11   3   3      155.06      161.04      8.10 o 
  12   3   3      156.56      161.26     12.07 o 
  13   3   3       40.33       31.57      8.49 o 
  14   3   3       17.26        5.15      9.00 o 
   1   4   3      159.91      174.27      4.61 o 
   2   4   3        9.91        8.86      2.44 o 
   3   4   3       30.61       34.29      3.21 o 
   4   4   3      365.08      409.34     11.23 o 
   5   4   3       29.26       25.67      3.32 o 
   6   4   3      319.59      327.96      8.95 o 
   7   4   3       10.61        1.64      4.89 o 
   8   4   3       23.86       36.64      6.62 o 
   9   4   3        8.71        7.43      5.03 o 
  10   4   3       10.46       11.10      5.58 o 
  11   4   3       37.09       38.89      6.27 o 
  12   4   3       40.71       39.90      6.98 o 
  13   4   3       13.50       12.04      8.60 o 
   0   5   3      587.33      592.78     17.78 o 
   1   5   3      290.27      280.64      7.07 o 
   2   5   3      397.47      382.62      9.23 o 
   3   5   3      172.03      191.48      5.78 o 
   4   5   3      786.17      722.84     20.04 o 
   5   5   3       68.66       67.34      5.24 o 
   6   5   3      501.18      473.27     13.03 o 
   7   5   3        5.86        8.34      5.38 o 
   8   5   3      270.76      249.26      9.42 o 
   9   5   3        1.02        3.06      5.65 o 
  10   5   3       43.14       43.69      6.78 o 
  11   5   3       23.96       19.84      7.13 o 
  12   5   3       45.56       38.30      8.37 o 
   1   6   3        5.87       -1.49      3.80 o 
   2   6   3        6.23       11.07      4.39 o 
   3   6   3       11.68       13.51      4.34 o 
   4   6   3       32.83       46.77      5.72 o 
   5   6   3       25.11       25.03      6.02 o 
   6   6   3       57.95       71.25      7.42 o 
   7   6   3       17.40       24.08      6.63 o 
   8   6   3        8.24       19.61      6.75 o 
   9   6   3        0.28       11.51      6.92 o 
  10   6   3        0.28       14.52      7.42 o 
  11   6   3        7.41        8.41      7.95 o 
   0   7   3       65.92       58.81      9.38 o 
   1   7   3       39.28       32.47      6.41 o 
   2   7   3       45.13       54.90      7.59 o 
   3   7   3        5.98       11.17     10.04 o 
   4   7   3       71.48       66.68     11.52 o 
   5   7   3       20.06       14.48      7.38 o 
   6   7   3       55.94       48.33      8.04 o 
   7   7   3        0.33        7.03      9.78 o 
   8   7   3       37.94       41.46      8.20 o 
   9   7   3        0.16        6.47     10.24 o 
   1   8   3        0.00       -7.89      9.60 o 
   2   8   3        0.15        2.20      8.28 o 
   3   8   3        0.35       -4.00      8.30 o 
   4   8   3        3.07       12.67     12.13 o 
   5   8   3        1.48        3.29      8.71 o 
   0   0   4     4023.38     3975.88    161.51 o 
   1   0   4    24587.13    22479.51    514.86 o 
   2   0   4     3573.02     3606.21     91.14 o 
   3   0   4     8213.01     8066.70    185.33 o 
   4   0   4        1.53        8.41      2.24 o 
   5   0   4     4500.25     4347.78    100.67 o 
   6   0   4      220.53      227.29      7.45 o 
   7   0   4     1870.88     1837.79     43.82 o 
   8   0   4      129.83      115.15     10.80 o 
   9   0   4      484.18      500.46     17.34 o 
  10   0   4      231.90      220.41     11.40 o 
  11   0   4      787.24      748.25     26.23 o 
  12   0   4       40.67       34.40      9.46 o 
  13   0   4      489.33      437.92     22.36 o 
  14   0   4        6.30       11.20     13.69 o 
  15   0   4       33.24       15.90     12.33 o 
   1   1   4      160.91      167.36      3.87 o 
   2   1   4     1268.61     1381.83     23.07 o 
   3   1   4      517.87      602.92     11.12 o 
   4   1   4      120.10      141.98      3.91 o 
   5   1   4       25.45       22.59      2.77 o 
   6   1   4       47.92       44.03      2.54 o 
   7   1   4      468.50      444.81      9.46 o 
   8   1   4      136.54      159.73      5.24 o 
   9   1   4      751.60      753.12     15.75 o 
  10   1   4       64.27       66.64      7.28 o 
  11   1   4      393.16      379.98     12.54 o 
  12   1   4        8.87        2.16      5.85 o 
  13   1   4      239.26      239.17     10.89 o 
  14   1   4        2.63       -3.60      7.43 o 
  15   1   4       36.26       52.96     11.03 o 
   0   2   4      100.35      120.77      4.64 o 
   1   2   4    11606.36    11250.24    190.50 o 
   2   2   4      124.98       99.51      3.27 o 
   3   2   4     8679.33     8524.72    144.75 o 
   4   2   4        0.33        5.15      2.37 o 
   5   2   4     1748.94     1810.15     30.26 o 
   6   2   4       30.57       30.67      2.69 o 
   7   2   4     1349.78     1185.73     22.72 o 
   8   2   4      183.75      172.72      6.21 o 
   9   2   4      400.65      378.15     10.22 o 
  10   2   4      214.47      220.07     10.89 o 
  11   2   4      507.75      463.72     13.50 o 
  12   2   4       25.98       45.64      6.88 o 
  13   2   4      346.22      337.41     15.40 o 
  14   2   4        5.66        0.93      8.48 o 
   1   3   4        0.49        4.03      1.70 o 
   2   3   4      775.04      818.66     15.07 o 
   3   3   4       77.86       94.37      3.36 o 
   4   3   4       14.10       12.16      2.45 o 
   5   3   4       27.64       23.74      2.94 o 
   6   3   4        3.03        6.87      2.98 o 
   7   3   4      349.80      322.77      8.79 o 
   8   3   4       13.39       12.65      4.52 o 
   9   3   4      366.76      383.57     10.47 o 
  10   3   4        4.58       -2.74      5.43 o 
  11   3   4      156.46      173.66     12.59 o 
  12   3   4       14.72       12.36      6.85 o 
  13   3   4      129.18      143.26     10.90 o 
  14   3   4        0.71        3.71      9.16 o 
   0   4   4       56.74       63.92      5.14 o 
   1   4   4     3084.63     3049.06     52.63 o 
   2   4   4        2.49        3.53      2.59 o 
   3   4   4     2236.96     2130.53     41.50 o 
   4   4   4       12.05       14.63      3.24 o 
   5   4   4      646.35      621.04     13.20 o 
   6   4   4       13.00        3.57      3.66 o 
   7   4   4      453.51      431.53     11.22 o 
   8   4   4       83.10       81.90      5.97 o 
   9   4   4       80.48       87.60      6.40 o 
  10   4   4      102.86      127.15      8.03 o 
  11   4   4      204.94      191.12      9.26 o 
  12   4   4        6.94        8.73      7.94 o 
  13   4   4      124.24      120.68     12.29 o 
   1   5   4       33.27       32.01      3.85 o 
   2   5   4       19.68       18.29      3.28 o 
   3   5   4        1.56       -3.51      3.31 o 
   4   5   4       79.20       78.62      4.55 o 
   5   5   4        0.93       -6.20      4.13 o 
   6   5   4        1.84        0.54      4.71 o 
   7   5   4       31.66       42.65      5.96 o 
   8   5   4       11.06        4.71      5.72 o 
   9   5   4      122.60      136.15      8.67 o 
  10   5   4        6.15        3.61      6.69 o 
  11   5   4       31.42       28.62      7.58 o 
  12   5   4        2.46       -4.61      7.70 o 
   0   6   4        9.10        4.58      6.13 o 
   1   6   4      506.98      488.75     12.97 o 
   2   6   4       20.88       21.16      4.69 o 
   3   6   4      235.35      252.43     18.02 o 
   4   6   4        0.88        0.85      5.24 o 
   5   6   4      130.11      134.45      8.41 o 
   6   6   4        7.20        1.75      5.80 o 
   7   6   4       95.33      114.61      8.93 o 
   8   6   4       15.60       13.10      6.73 o 
   9   6   4        1.81        2.82      7.13 o 
  10   6   4       28.64       31.32      8.27 o 
   1   7   4        2.58        4.75      6.31 o 
   2   7   4        2.24        4.40      6.12 o 
   3   7   4        0.34        9.73      7.52 o 
   4   7   4        9.56        6.72      8.42 o 
   5   7   4        1.55        6.96      8.81 o 
   6   7   4        0.04        0.99      8.85 o 
   7   7   4        1.89      -11.34      7.93 o 
   8   7   4        6.47       11.05      9.27 o 
   0   8   4        0.51       14.95     21.14 o 
   1   8   4       31.43       40.59     12.39 o 
   2   8   4        0.28       -8.58      9.90 o 
   3   8   4       26.31       16.40     11.38 o 
   4   8   4        0.03        2.12      9.27 o 
   5   8   4        8.43        6.32      8.84 o 
   1   0   5      191.15      216.81      6.24 o 
   2   0   5       62.08       88.83      5.87 o 
   3   0   5        0.57        1.36      2.05 o 
   4   0   5       53.66       50.68      3.22 o 
   5   0   5     1166.18     1345.68     32.37 o 
   6   0   5      395.52      408.79     11.65 o 
   7   0   5       85.60       66.65      4.73 o 
   8   0   5     1010.87     1023.49     28.81 o 
   9   0   5     1955.33     1898.46     50.98 o 
  10   0   5       28.62       33.13      6.93 o 
  11   0   5       60.10       62.71      8.42 o 
  12   0   5       97.57      114.02     12.27 o 
  13   0   5        4.22       21.11     10.38 o 
  14   0   5      109.93       96.90     13.57 o 
   0   1   5    12818.65    11940.40    298.69 o 
   1   1   5     5739.78     6135.95    104.13 o 
   2   1   5     9622.16     9799.61    165.87 o 
   3   1   5     1290.23     1399.46     23.48 o 
   4   1   5     1361.33     1127.38     19.26 o 
   5   1   5       11.02        4.83      1.94 o 
   6   1   5     3043.51     3133.72     51.83 o 
   7   1   5       14.27       12.96      2.80 o 
   8   1   5     2767.51     2648.09     46.54 o 
   9   1   5       73.01       56.62      5.06 o 
  10   1   5      518.32      539.45     14.41 o 
  11   1   5      143.72      140.27      8.06 o 
  12   1   5      288.60      304.76     11.76 o 
  13   1   5        8.47        8.29      6.88 o 
  14   1   5      116.93      125.10     13.68 o 
   1   2   5        0.01       -1.55      1.23 o 
   2   2   5      206.39      255.94      5.32 o 
   3   2   5       46.57       51.65      2.75 o 
   4   2   5      117.98      139.90      4.52 o 
   5   2   5      401.29      451.78      8.78 o 
   6   2   5      368.87      370.83      8.77 o 
   7   2   5       15.01       20.71      3.35 o 
   8   2   5      980.15      986.36     20.91 o 
   9   2   5     1367.57     1266.79     34.16 o 
  10   2   5        2.80        5.53      4.71 o 
  11   2   5       51.96       52.97      6.17 o 
  12   2   5       94.01      109.02      8.22 o 
  13   2   5        1.33        3.96      7.66 o 
  14   2   5       81.07       75.08     12.39 o 
   0   3   5     1690.39     1510.51     36.03 o 
   1   3   5     2357.90     2433.04     40.34 o 
   2   3   5     6318.74     6638.01    108.35 o 
   3   3   5      343.48      357.21      7.72 o 
   4   3   5      669.49      577.90     11.41 o 
   5   3   5       36.90       37.17      3.25 o 
   6   3   5      867.00      888.13     18.64 o 
   7   3   5       26.70       34.71      3.95 o 
   8   3   5     1723.54     1634.91     33.19 o 
   9   3   5       66.05       59.07      5.14 o 
  10   3   5      195.64      201.06      9.90 o 
  11   3   5       48.09       40.94      6.88 o 
  12   3   5      134.40      147.08      9.64 o 
  13   3   5        6.51       -1.81      8.89 o 
  14   3   5       60.14       48.12     12.20 o 
   1   4   5       42.85       47.58      3.05 o 
   2   4   5       24.38       41.61      3.05 o 
   3   4   5       83.80       76.93      3.66 o 
   4   4   5        7.66        8.37      3.05 o 
   5   4   5       80.26       89.01      4.80 o 
   6   4   5       70.85       83.38      5.05 o 
   7   4   5        8.57       11.76      4.15 o 
   8   4   5      435.72      471.69     13.05 o 
   9   4   5      463.19      390.16     12.80 o 
  10   4   5        7.79        4.83      6.13 o 
  11   4   5       14.09       14.68      6.86 o 
  12   4   5       31.10       54.71     10.59 o 
  13   4   5        0.29       -6.37      8.85 o 
   0   5   5      815.68      724.82     23.87 o 
   1   5   5      485.51      483.92     12.49 o 
   2   5   5      965.38      949.47     21.08 o 
   3   5   5       64.95       64.58      5.39 o 
   4   5   5       74.71       75.81      4.97 o 
   5   5   5       10.22        7.44      4.27 o 
   6   5   5      310.43      307.04     11.19 o 
   7   5   5       18.56       25.93      5.92 o 
   8   5   5      380.06      398.68     14.27 o 
   9   5   5       31.31       31.58      6.80 o 
  10   5   5       33.01       27.39      7.95 o 
  11   5   5       10.12        5.32      7.36 o 
  12   5   5       37.07       62.09      9.10 o 
   1   6   5        4.96        2.62      4.60 o 
   2   6   5        1.50       -0.11      4.82 o 
   3   6   5        8.67        3.96      5.90 o 
   4   6   5        1.74       13.19      7.12 o 
   5   6   5       21.49       10.42      8.11 o 
   6   6   5        6.59       12.36      7.01 o 
   7   6   5        1.41       -0.55      7.24 o 
   8   6   5       93.09      113.47     12.18 o 
   9   6   5      102.15       99.18     11.20 o 
  10   6   5        5.26       -9.63      8.85 o 
   0   7   5       65.78       73.06     11.24 o 
   1   7   5       52.42       46.05      7.18 o 
   2   7   5      149.15      150.64     10.83 o 
   3   7   5        9.19        5.65      7.63 o 
   4   7   5        1.18      -12.54      8.83 o 
   5   7   5        0.29       -5.08      7.98 o 
   6   7   5       32.71       28.16      9.26 o 
   7   7   5        2.90       -2.06      9.99 o 
   8   7   5       70.93       62.78     10.31 o 
   1   8   5        0.68        1.31      8.33 o 
   2   8   5        2.53       -6.92     12.53 o 
   3   8   5        1.42        0.53      9.84 o 
   4   8   5        3.86       -1.36     11.44 o 
   0   0   6     2460.73     2552.18     84.03 o 
   1   0   6     1042.36      959.39     23.12 o 
   2   0   6     2686.90     2716.76     63.31 o 
   3   0   6      926.01      772.05     19.13 o 
   4   0   6     2647.85     2636.63     61.56 o 
   5   0   6     6612.81     7087.85    163.53 o 
   6   0   6     1362.98     1353.76     32.91 o 
   7   0   6     4385.10     4628.52    107.80 o 
   8   0   6     1270.71     1225.37     33.94 o 
   9   0   6       45.80       56.56      6.91 o 
  10   0   6      244.02      250.15     12.58 o 
  11   0   6      688.61      706.68     29.57 o 
  12   0   6      113.15       93.48     11.86 o 
  13   0   6       78.11       85.92     12.74 o 
  14   0   6       31.99       53.00     12.58 o 
   1   1   6       47.42       49.00      2.18 o 
   2   1   6     1086.59     1196.89     20.29 o 
   3   1   6     8841.08     9750.99    158.46 o 
   4   1   6      323.55      326.15      6.73 o 
   5   1   6        2.31       -0.82      2.16 o 
   6   1   6      233.72      242.55      5.78 o 
   7   1   6      241.60      256.02      6.61 o 
   8   1   6      330.04      303.16      8.07 o 
   9   1   6      459.42      453.77     12.53 o 
  10   1   6      331.65      336.82     10.73 o 
  11   1   6        0.80       -6.73      5.34 o 
  12   1   6       55.89       69.91      8.94 o 
  13   1   6        0.89        6.69      7.24 o 
  14   1   6       31.77       21.60      8.30 o 
   0   2   6     3945.24     4003.42    101.41 o 
   1   2   6      573.67      501.36     10.61 o 
   2   2   6      893.29      860.09     15.00 o 
   3   2   6      861.58      802.19     14.13 o 
   4   2   6     1253.42     1285.15     21.94 o 
   5   2   6     4250.42     4303.16     73.81 o 
   6   2   6     1757.82     1559.18     30.00 o 
   7   2   6     2806.68     2839.81     52.18 o 
   8   2   6      560.89      562.84     13.41 o 
   9   2   6       47.55       58.56      4.92 o 
  10   2   6      168.17      156.59      7.69 o 
  11   2   6      412.22      404.15     12.62 o 
  12   2   6       98.58       93.71      8.08 o 
  13   2   6       71.48       97.36      8.69 o 
  14   2   6       19.01       26.28     11.33 o 
   1   3   6      240.14      225.53      6.87 o 
   2   3   6      107.44      103.86      3.91 o 
   3   3   6     2509.18     2753.79     47.78 o 
   4   3   6      487.74      515.55     14.32 o 
   5   3   6        0.81        4.89      2.95 o 
   6   3   6       49.39       60.80      4.03 o 
   7   3   6       76.67       82.11      5.69 o 
   8   3   6      111.72      106.50      5.66 o 
   9   3   6      187.83      209.18     10.17 o 
  10   3   6      204.87      226.21      9.03 o 
  11   3   6        0.54       -0.05      6.22 o 
  12   3   6       26.24       34.31      8.17 o 
  13   3   6        1.09        7.65      8.73 o 
   0   4   6      899.47      900.52     38.05 o 
   1   4   6      248.48      233.99      7.48 o 
   2   4   6      401.57      381.27     10.17 o 
   3   4   6      183.60      182.25      5.76 o 
   4   4   6      314.35      334.91      9.02 o 
   5   4   6     1457.81     1538.82     31.04 o 
   6   4   6      584.59      572.17     14.48 o 
   7   4   6      889.45      854.58     24.31 o 
   8   4   6      187.37      180.44      7.77 o 
   9   4   6        7.09        5.12      7.55 o 
  10   4   6       43.99       33.77      6.85 o 
  11   4   6      151.81      169.86     10.87 o 
  12   4   6       37.96       30.43      8.80 o 
   1   5   6        0.20        0.82      4.53 o 
   2   5   6       91.98      106.94      6.35 o 
   3   5   6      713.24      723.80     18.30 o 
   4   5   6       35.08       35.63      4.93 o 
   5   5   6        0.19       -4.36      4.96 o 
   6   5   6       12.72       22.74      6.14 o 
   7   5   6       49.20       55.95      7.50 o 
   8   5   6       39.74       36.73      7.74 o 
   9   5   6       82.88       85.36      9.53 o 
  10   5   6       36.35       50.80      8.41 o 
  11   5   6        0.19      -12.68      8.45 o 
   0   6   6       67.06       65.68      8.54 o 
   1   6   6       56.42       58.35      5.73 o 
   2   6   6       83.29       74.41      8.63 o 
   3   6   6        6.24       10.76      6.79 o 
   4   6   6       69.70       74.81      8.68 o 
   5   6   6      282.48      302.88     12.66 o 
   6   6   6       68.04       76.80      8.30 o 
   7   6   6      195.92      198.89     11.03 o 
   8   6   6       37.06       26.09      8.59 o 
   9   6   6        9.54        9.55      8.82 o 
  10   6   6        4.71       12.95     11.24 o 
   1   7   6        5.80        7.94      6.67 o 
   2   7   6       10.28       12.03      7.03 o 
   3   7   6      142.11      148.74     10.92 o 
   4   7   6        8.09       20.24      9.45 o 
   5   7   6        2.18       -2.67      8.38 o 
   6   7   6        0.15       -6.35      8.88 o 
   7   7   6       13.47       -8.21     10.17 o 
   0   8   6       21.08       44.83     15.61 o 
   1   8   6        4.17       -0.17      8.71 o 
   2   8   6        1.10       -1.68      9.97 o 
   3   8   6        0.43        0.91     11.73 o 
   4   8   6        4.01        7.27     10.50 o 
   1   0   7     1295.03     1303.70     31.18 o 
   2   0   7      684.42      795.73     19.72 o 
   3   0   7      311.76      272.34      8.26 o 
   4   0   7     1810.10     2106.02     49.78 o 
   5   0   7      677.27      686.38     17.78 o 
   6   0   7      162.34      171.38     10.51 o 
   7   0   7     1242.32     1197.67     29.79 o 
   8   0   7      435.87      416.78     14.43 o 
   9   0   7       56.68       82.28      7.11 o 
  10   0   7        9.55       10.80      8.04 o 
  11   0   7       82.67       72.98     10.49 o 
  12   0   7        0.20        4.12     10.58 o 
  13   0   7      252.30      248.76     30.17 o 
  14   0   7       19.43       24.69     12.16 o 
   0   1   7     2145.23     2051.95     52.81 o 
   1   1   7     2931.56     2933.06     50.47 o 
   2   1   7     2918.80     3342.66     55.01 o 
   3   1   7     4144.03     4285.54     70.31 o 
   4   1   7       87.48       66.38      3.97 o 
   5   1   7     2078.38     2103.91     35.26 o 
   6   1   7       81.09       97.08      3.73 o 
   7   1   7     3922.05     3746.46     65.00 o 
   8   1   7      573.19      560.30     12.57 o 
   9   1   7     1062.02     1019.22     23.43 o 
  10   1   7       42.54       59.17      5.89 o 
  11   1   7       28.99       33.27      6.22 o 
  12   1   7       33.46       42.63      7.21 o 
  13   1   7       48.79       40.03      8.14 o 
  14   1   7       62.72       76.08     10.57 o 
   1   2   7       32.13       44.61      2.45 o 
   2   2   7      149.08      150.25      4.25 o 
   3   2   7      463.74      449.52      8.69 o 
   4   2   7      580.87      640.02     12.32 o 
   5   2   7      693.11      629.00     12.42 o 
   6   2   7      219.32      215.98      7.62 o 
   7   2   7      526.73      523.08     11.89 o 
   8   2   7      322.61      326.16      9.38 o 
   9   2   7       14.18       15.10      4.43 o 
  10   2   7        8.72       11.42      6.20 o 
  11   2   7       50.04       48.68      7.29 o 
  12   2   7        0.03        9.77      7.11 o 
  13   2   7      172.79      188.15     12.21 o 
  14   2   7       11.91       23.28     12.02 o 
   0   3   7      661.05      635.73     18.47 o 
   1   3   7     1649.11     1672.97     31.10 o 
   2   3   7     1694.31     1751.43     34.31 o 
   3   3   7     1099.02      997.97     21.83 o 
   4   3   7        8.22        9.38      3.12 o 
   5   3   7     1262.57     1220.66     24.91 o 
   6   3   7      124.52      118.33      5.36 o 
   7   3   7     1946.03     1901.19     42.24 o 
   8   3   7      269.37      296.54     11.82 o 
   9   3   7      387.91      374.04     13.00 o 
  10   3   7        8.58       19.08      5.61 o 
  11   3   7       26.06       30.25      6.97 o 
  12   3   7       24.35       40.46      8.55 o 
  13   3   7       20.48       11.28      9.16 o 
   1   4   7       11.08        7.60      3.54 o 
   2   4   7       36.49       35.63      4.05 o 
   3   4   7      137.92      166.51      6.49 o 
   4   4   7      169.16      153.03      6.55 o 
   5   4   7      209.83      200.14      7.62 o 
   6   4   7      105.98      116.54      6.90 o 
   7   4   7      200.61      224.51     11.33 o 
   8   4   7      211.16      205.75      8.75 o 
   9   4   7        7.85       13.16      5.43 o 
  10   4   7       20.31       16.06      6.62 o 
  11   4   7       13.53       10.79      6.99 o 
  12   4   7        0.06       15.27      8.86 o 
   0   5   7       45.69       52.61      7.35 o 
   1   5   7      256.50      288.74     13.32 o 
   2   5   7      521.57      518.15     13.63 o 
   3   5   7      435.99      428.65     12.05 o 
   4   5   7        4.56       10.43      4.84 o 
   5   5   7      147.13      134.97      8.80 o 
   6   5   7        8.49        4.70      5.60 o 
   7   5   7      488.54      495.98     16.73 o 
   8   5   7      107.28      142.04     12.36 o 
   9   5   7      119.46      117.24      9.74 o 
  10   5   7        0.78       14.85      8.12 o 
  11   5   7        1.66        4.72      9.93 o 
   1   6   7       38.45       32.44      5.46 o 
   2   6   7       20.55       24.87      7.66 o 
   3   6   7        9.65        6.42      5.75 o 
   4   6   7       47.38       43.41     11.87 o 
   5   6   7       13.50       21.97     10.09 o 
   6   6   7       30.79       40.26      8.12 o 
   7   6   7       79.25      110.17      9.71 o 
   8   6   7       86.70       87.88      9.89 o 
   9   6   7        6.63       16.60      9.37 o 
   0   7   7        2.19       -1.04      8.50 o 
   1   7   7       33.37       44.38      6.99 o 
   2   7   7       82.21       72.15      8.56 o 
   3   7   7       38.08       45.46      9.01 o 
   4   7   7        5.59        7.12      8.64 o 
   5   7   7       14.99        5.16      9.79 o 
   6   7   7        0.76       11.11      9.30 o 
   7   7   7       58.70       60.65     11.15 o 
   1   8   7        0.30       16.59     11.36 o 
   2   8   7        2.15        8.39      9.44 o 
   0   0   8     5535.48     6058.46    197.91 o 
   1   0   8      732.41      753.32     18.87 o 
   2   0   8     7681.79     7348.86    169.53 o 
   3   0   8        0.41        1.20      3.95 o 
   4   0   8     3153.97     3065.00     71.76 o 
   5   0   8      910.83      973.87     24.37 o 
   6   0   8     2132.29     2156.94     51.46 o 
   7   0   8      252.66      264.99      9.74 o 
   8   0   8      176.79      226.20      9.98 o 
   9   0   8       12.61       -0.03      5.55 o 
  10   0   8      513.36      496.20     23.11 o 
  11   0   8        0.94       15.25      9.38 o 
  12   0   8      366.93      350.82     23.86 o 
  13   0   8      109.65      153.21     15.05 o 
  14   0   8       57.05       57.00     15.64 o 
   1   1   8      156.64      187.50      4.85 o 
   2   1   8      150.26      172.72      4.49 o 
   3   1   8      189.16      187.69      4.72 o 
   4   1   8       37.01       28.68      2.65 o 
   5   1   8      490.85      478.67      9.56 o 
   6   1   8        8.86       -1.63      2.74 o 
   7   1   8        0.74       -3.65      3.33 o 
   8   1   8      368.86      356.26      9.26 o 
   9   1   8        1.44        5.40      4.57 o 
  10   1   8      266.08      265.12     15.25 o 
  11   1   8        3.13       -1.64      6.29 o 
  12   1   8      212.65      225.19     15.44 o 
  13   1   8        3.29        1.10      8.07 o 
   0   2   8     4864.75     4880.64    123.62 o 
   1   2   8      770.93      793.18     15.70 o 
   2   2   8     3954.54     3921.52     70.56 o 
   3   2   8      171.56      200.42      5.72 o 
   4   2   8     2599.87     2553.02     49.01 o 
   5   2   8      240.80      221.64      8.22 o 
   6   2   8     1357.01     1250.54     25.57 o 
   7   2   8      179.32      193.26      7.36 o 
   8   2   8       88.10      102.65      6.01 o 
   9   2   8       40.73       41.64      5.36 o 
  10   2   8      426.33      398.50     17.17 o 
  11   2   8        4.13       13.98      6.31 o 
  12   2   8      235.68      256.13     12.20 o 
  13   2   8       82.56       91.36      9.97 o 
   1   3   8      339.75      359.57      8.67 o 
   2   3   8       47.84       58.40      4.14 o 
   3   3   8       62.87       60.29      4.21 o 
   4   3   8       14.07       10.71      4.16 o 
   5   3   8       62.33       67.60      5.02 o 
   6   3   8        3.68       12.17      4.34 o 
   7   3   8       51.32       34.17      5.02 o 
   8   3   8      154.98      140.51      9.04 o 
   9   3   8        9.21       17.07      5.45 o 
  10   3   8      163.61      169.49      8.31 o 
  11   3   8        0.71        2.21      6.62 o 
  12   3   8       82.34      105.50     10.85 o 
  13   3   8        2.84        4.37      9.73 o 
   0   4   8     1757.05     1765.41     52.61 o 
   1   4   8      236.33      220.37      9.62 o 
   2   4   8     1012.03      964.66     20.45 o 
   3   4   8       63.75       75.19      5.00 o 
   4   4   8      879.20      887.69     21.74 o 
   5   4   8       76.65       74.94      5.82 o 
   6   4   8      505.13      471.81     13.98 o 
   7   4   8       81.10       94.01     10.08 o 
   8   4   8       11.17       13.36      8.35 o 
   9   4   8       21.61       24.75      6.57 o 
  10   4   8      164.02      205.20     11.29 o 
  11   4   8        0.32       -5.65      7.74 o 
  12   4   8       83.09       91.33     16.45 o 
   1   5   8        4.17       -0.75      4.55 o 
   2   5   8        1.25        0.92      4.60 o 
   3   5   8       18.64        9.20      5.09 o 
   4   5   8        0.20        0.00      4.65 o 
   5   5   8       46.44       44.40      6.29 o 
   6   5   8        2.16       -1.65      5.80 o 
   7   5   8        1.52        0.57      6.24 o 
   8   5   8       34.01       38.63      7.97 o 
   9   5   8        1.18        4.17      7.68 o 
  10   5   8       35.74       48.52      9.11 o 
   0   6   8      205.23      197.88     12.13 o 
   1   6   8       22.17       21.81      5.64 o 
   2   6   8      198.93      189.97      9.12 o 
   3   6   8        0.79        2.48      5.83 o 
   4   6   8      114.51      102.75      8.69 o 
   5   6   8       26.24       22.61      8.88 o 
   6   6   8      103.70       93.78     10.15 o 
   7   6   8       25.12       35.63      8.45 o 
   8   6   8        0.94       -5.91      8.28 o 
   9   6   8        7.12       -0.84      9.49 o 
   1   7   8        5.28      -10.41      6.94 o 
   2   7   8        0.12       -1.97      7.36 o 
   3   7   8        0.21        4.25      8.26 o 
   4   7   8        0.03       11.43      8.59 o 
   5   7   8        8.49       10.85      9.46 o 
   6   7   8        0.48        0.70     10.78 o 
   1   0   9      170.20      189.12      9.28 o 
   2   0   9       92.43      118.29      6.61 o 
   3   0   9      153.44      160.15      6.54 o 
   4   0   9       64.34       81.72      4.83 o 
   5   0   9      219.44      186.04      7.63 o 
   6   0   9       66.15       56.13      6.18 o 
   7   0   9      333.35      310.82     11.64 o 
   8   0   9      100.14       94.19      7.44 o 
   9   0   9      108.47      101.65      9.04 o 
  10   0   9      295.55      278.69     22.56 o 
  11   0   9      129.55      121.13     15.33 o 
  12   0   9      204.47      213.44     23.58 o 
  13   0   9       32.08       26.95     13.81 o 
   0   1   9     1470.73     1535.00     40.42 o 
   1   1   9     4388.54     4297.90     77.21 o 
   2   1   9     1023.58     1043.40     19.13 o 
   3   1   9     1737.42     1686.77     29.95 o 
   4   1   9      335.35      359.04      8.23 o 
   5   1   9     2003.31     2028.17     35.84 o 
   6   1   9        6.58        8.23      3.53 o 
   7   1   9      424.21      410.17     12.79 o 
   8   1   9       29.48       33.68      5.60 o 
   9   1   9      456.47      474.80     14.81 o 
  10   1   9       13.15        5.03      5.58 o 
  11   1   9      607.29      635.19     21.64 o 
  12   1   9        7.95       13.17     10.97 o 
  13   1   9      137.59      141.95     11.61 o 
   1   2   9       27.69       35.25      3.32 o 
   2   2   9       12.82        7.79      2.89 o 
   3   2   9       58.64       69.85      4.58 o 
   4   2   9      141.64      169.52      9.20 o 
   5   2   9       16.14       11.89      3.69 o 
   6   2   9       89.40       87.90      5.07 o 
   7   2   9      454.43      409.00     10.69 o 
   8   2   9       78.17       87.10      5.89 o 
   9   2   9       56.20       46.52      5.70 o 
  10   2   9      154.77      125.98      8.26 o 
  11   2   9       69.12       76.02      7.66 o 
  12   2   9      176.77      192.17     11.69 o 
  13   2   9       32.43       30.33      9.63 o 
   0   3   9      183.68      193.45      8.65 o 
   1   3   9     1657.18     1581.94     33.29 o 
   2   3   9      867.00      883.30     18.82 o 
   3   3   9     1284.57     1309.37     26.58 o 
   4   3   9      143.88      136.16     10.66 o 
   5   3   9      638.55      628.79     16.38 o 
   6   3   9        5.02        0.37      4.51 o 
   7   3   9      229.14      247.48      8.76 o 
   8   3   9        0.64        7.65      5.46 o 
   9   3   9      223.94      239.03     10.15 o 
  10   3   9        1.47       -9.04      6.03 o 
  11   3   9      305.15      324.22     13.87 o 
  12   3   9        3.20       -5.78      8.04 o 
   1   4   9       40.66       47.53      5.04 o 
   2   4   9        4.80        8.37      4.11 o 
   3   4   9        2.88        4.20      4.03 o 
   4   4   9       37.15       26.89      4.84 o 
   5   4   9        0.81        9.82      4.94 o 
   6   4   9       27.64       19.73      5.18 o 
   7   4   9      170.43      157.21      9.37 o 
   8   4   9       20.02       12.48      6.32 o 
   9   4   9       16.32       28.69      6.79 o 
  10   4   9       52.69       29.56      7.32 o 
  11   4   9       20.61       18.06      9.79 o 
   0   5   9      151.18      174.89     11.12 o 
   1   5   9      459.36      471.06     13.29 o 
   2   5   9       87.02       94.74      8.19 o 
   3   5   9      164.47      168.85      8.48 o 
   4   5   9       44.65       35.63      6.07 o 
   5   5   9      176.92      220.99      9.02 o 
   6   5   9        1.14       -4.03      5.90 o 
   7   5   9       75.54       96.95      8.09 o 
   8   5   9        6.15        2.79      7.72 o 
   9   5   9       27.97       34.33      8.58 o 
  10   5   9        2.05       -1.35      8.47 o 
   1   6   9       13.44        7.98      5.69 o 
   2   6   9        8.79       -0.66      6.37 o 
   3   6   9        2.31        6.05      6.32 o 
   4   6   9        0.17        2.09      8.21 o 
   5   6   9        1.86       -0.73      7.11 o 
   6   6   9        4.38        9.83      9.38 o 
   7   6   9       31.50       39.11      9.64 o 
   8   6   9        0.16        4.19      9.16 o 
   0   7   9       17.57       -6.33     10.56 o 
   1   7   9       56.73       58.37      8.22 o 
   2   7   9        8.19        1.64      7.00 o 
   3   7   9       14.35        1.90      8.70 o 
   4   7   9        5.67       -7.63      8.67 o 
   5   7   9       19.37       26.44     10.59 o 
   0   0  10      244.87      188.47      9.95 o 
   1   0  10     2121.19     2209.41     52.41 o 
   2   0  10      453.29      412.23     14.15 o 
   3   0  10      921.04      841.68     23.78 o 
   4   0  10     1736.54     1786.68     47.18 o 
   5   0  10      169.54      155.91      7.83 o 
   6   0  10     2212.72     2171.33     56.93 o 
   7   0  10      507.02      506.61     19.28 o 
   8   0  10      414.51      458.81     20.71 o 
   9   0  10      275.65      262.42     27.38 o 
  10   0  10      397.43      405.68     20.39 o 
  11   0  10      148.34      167.96     17.70 o 
  12   0  10       98.04      112.84     16.12 o 
  13   0  10       10.46        6.58     14.64 o 
   1   1  10       21.52       22.14      3.16 o 
   2   1  10      360.50      351.83      8.61 o 
   3   1  10       33.03       26.49      3.27 o 
   4   1  10      238.84      224.73      6.49 o 
   5   1  10       50.04       44.62      3.64 o 
   6   1  10      163.58      166.22      6.82 o 
   7   1  10      536.72      451.20     12.17 o 
   8   1  10        0.25       -2.58      4.18 o 
   9   1  10      231.75      246.60      9.11 o 
  10   1  10       40.03       36.72      7.10 o 
  11   1  10      100.37      108.71     11.26 o 
  12   1  10        1.37       -0.80      8.73 o 
  13   1  10        9.29       30.57     10.77 o 
   0   2  10       15.06       20.43      4.69 o 
   1   2  10     1630.82     1605.44     30.21 o 
   2   2  10      566.32      524.83     12.21 o 
   3   2  10      416.27      394.38     10.17 o 
   4   2  10     1332.07     1317.62     28.25 o 
   5   2  10      156.73      143.47      6.08 o 
   6   2  10     1067.13     1049.71     24.07 o 
   7   2  10      369.47      344.12     16.62 o 
   8   2  10      439.50      444.71     12.61 o 
   9   2  10      181.74      210.76      9.40 o 
  10   2  10      253.15      283.80     12.78 o 
  11   2  10       95.78       96.43      9.15 o 
  12   2  10       59.73       67.03     10.53 o 
   1   3  10        0.20        5.59      3.85 o 
   2   3  10      413.85      407.00     10.58 o 
   3   3  10        1.03       -0.26      3.69 o 
   4   3  10        4.28        1.38      4.47 o 
   5   3  10       66.68       78.11      5.72 o 
   6   3  10      154.04      158.33      7.71 o 
   7   3  10      255.16      219.13      8.62 o 
   8   3  10        1.13       -0.16      6.40 o 
   9   3  10       79.39       67.66      7.22 o 
  10   3  10       36.80       44.10      7.96 o 
  11   3  10       72.04       64.25      8.95 o 
  12   3  10        1.25        9.11      8.55 o 
   0   4  10       27.92       30.82      9.02 o 
   1   4  10      530.26      573.97     15.07 o 
   2   4  10      109.18      120.93      6.62 o 
   3   4  10      121.57      125.49      6.29 o 
   4   4  10      484.40      465.51     13.04 o 
   5   4  10       56.39       72.51     10.40 o 
   6   4  10      369.94      380.75     11.91 o 
   7   4  10      102.86      102.19      7.63 o 
   8   4  10      122.77      113.82      8.36 o 
   9   4  10       74.64       59.02      9.07 o 
  10   4  10       96.96      103.77     11.32 o 
  11   4  10       32.30       27.11     10.46 o 
   1   5  10        0.03        4.13      5.42 o 
   2   5  10       44.86       52.61      6.28 o 
   3   5  10        0.64       10.36      5.98 o 
   4   5  10       15.84       12.90      6.12 o 
   5   5  10        4.03       -1.85      7.33 o 
   6   5  10       28.60       33.11      7.09 o 
   7   5  10       82.45      103.89     13.77 o 
   8   5  10        0.20       -9.99      6.66 o 
   9   5  10       17.96       15.14      8.74 o 
   0   6  10       52.40       67.40     10.17 o 
   1   6  10       85.11       95.87      8.76 o 
   2   6  10        1.69       -4.80      6.44 o 
   3   6  10       18.68       26.07      7.00 o 
   4   6  10       59.97       73.08      9.89 o 
   5   6  10        8.98       11.64      7.52 o 
   6   6  10      115.93      124.23     11.60 o 
   7   6  10       13.58       21.97      9.87 o 
   1   7  10        1.39        6.37      7.35 o 
   2   7  10        9.26      -10.84      7.23 o 
   3   7  10        0.21        2.86      8.22 o 
   4   7  10        0.04       -6.26      9.30 o 
   1   0  11      191.15      202.84      9.89 o 
   2   0  11     1348.63     1309.78     39.55 o 
   3   0  11       18.61       14.89      6.85 o 
   4   0  11      390.29      349.58     12.66 o 
   5   0  11      110.50      128.99      7.64 o 
   6   0  11      116.89      116.65      7.51 o 
   7   0  11       10.31       30.61      6.06 o 
   8   0  11      105.30       67.27     10.21 o 
   9   0  11       13.74        2.20      8.59 o 
  10   0  11       19.56       21.64      9.94 o 
  11   0  11        0.69      -13.72     12.00 o 
  12   0  11       43.38       51.54     14.48 o 
   0   1  11      756.60      707.00     20.71 o 
   1   1  11      285.14      256.88      7.04 o 
   2   1  11      640.60      635.33     13.47 o 
   3   1  11      416.98      424.75     10.04 o 
   4   1  11     1277.50     1207.08     23.38 o 
   5   1  11      603.16      566.77     13.35 o 
   6   1  11     1864.12     1889.83     37.46 o 
   7   1  11       40.40       59.03      6.01 o 
   8   1  11      689.15      686.79     20.24 o 
   9   1  11       37.63       41.77      8.86 o 
  10   1  11      162.93      164.16     12.41 o 
  11   1  11       30.58       44.63     10.89 o 
  12   1  11        1.55       -8.30     10.87 o 
   1   2  11      345.29      320.21     11.82 o 
   2   2  11      527.61      514.77     12.43 o 
   3   2  11       64.50       64.91      4.64 o 
   4   2  11      597.21      557.59     18.23 o 
   5   2  11       76.91       65.80      5.94 o 
   6   2  11       34.00       25.08      4.99 o 
   7   2  11        0.12       12.34      4.91 o 
   8   2  11       56.69       58.33      6.46 o 
   9   2  11       32.08       20.56      7.04 o 
  10   2  11       23.84       16.83      7.38 o 
  11   2  11        3.16        4.90      7.67 o 
  12   2  11       29.29       19.82     12.07 o 
   0   3  11      479.23      500.28     18.93 o 
   1   3  11      115.69      126.86      6.00 o 
   2   3  11      282.28      293.86      8.86 o 
   3   3  11      255.26      228.66      7.77 o 
   4   3  11      412.39      407.07     12.66 o 
   5   3  11      224.98      245.38     10.42 o 
   6   3  11     1249.17     1227.70     27.65 o 
   7   3  11       23.78       23.14      5.57 o 
   8   3  11      245.03      228.32     10.78 o 
   9   3  11       23.01       27.81      7.17 o 
  10   3  11       73.07       62.17      8.74 o 
  11   3  11        8.53        2.96      8.04 o 
   1   4  11      185.66      214.30      9.41 o 
   2   4  11      198.20      198.21     11.31 o 
   3   4  11       23.29       29.02      6.00 o 
   4   4  11      197.40      199.30      8.48 o 
   5   4  11       47.90       39.75      5.96 o 
   6   4  11        4.25       -0.46      5.69 o 
   7   4  11        3.16        4.69      7.13 o 
   8   4  11       30.49       33.30      7.59 o 
   9   4  11       15.89       22.19      7.19 o 
  10   4  11        4.66       -0.42      7.35 o 
   0   5  11       18.36       20.21      8.45 o 
   1   5  11       32.46       39.74      6.57 o 
   2   5  11      123.33      130.66      8.51 o 
   3   5  11       32.28       24.20      6.51 o 
   4   5  11      122.44      139.32      8.81 o 
   5   5  11       96.02      101.78      8.18 o 
   6   5  11      216.50      205.16     16.62 o 
   7   5  11        1.04        7.90      7.07 o 
   8   5  11       73.92       84.85      9.06 o 
   9   5  11        4.53        0.52      9.82 o 
   1   6  11       40.93       63.38      7.96 o 
   2   6  11       83.98       92.90      8.51 o 
   3   6  11        2.93        1.52      6.98 o 
   4   6  11       12.60       19.74      7.44 o 
   5   6  11       12.97       20.50      8.43 o 
   6   6  11        0.15        5.10      8.28 o 
   7   6  11        0.97        2.48      9.84 o 
   0   7  11        1.63      -16.86     11.24 o 
   1   7  11        4.75      -11.36      7.57 o 
   2   7  11       11.32        6.02      8.05 o 
   0   0  12     2821.95     2765.35    112.65 o 
   1   0  12     3187.94     3210.33     92.07 o 
   2   0  12       95.78       83.17      7.59 o 
   3   0  12      921.18      874.91     28.25 o 
   4   0  12       64.27       68.18      7.51 o 
   5   0  12      458.04      451.53     17.51 o 
   6   0  12        0.55        2.11      6.49 o 
   7   0  12      969.58      923.75     44.02 o 
   8   0  12       16.04      -10.46     11.31 o 
   9   0  12      137.71      138.89     15.96 o 
  10   0  12       35.79       53.13     14.40 o 
  11   0  12       40.09       58.17     20.18 o 
  12   0  12       14.74        5.08     21.89 o 
   1   1  12       14.40       15.47      4.31 o 
   2   1  12      411.56      411.05     11.34 o 
   3   1  12        1.39       -0.78      3.90 o 
   4   1  12      302.12      300.49      9.37 o 
   5   1  12        1.11       -0.65      4.29 o 
   6   1  12        4.26        5.04      5.21 o 
   7   1  12       62.86       42.25      6.06 o 
   8   1  12        8.63        9.40      6.50 o 
   9   1  12       68.03       68.00     12.21 o 
  10   1  12        3.88        6.97      9.38 o 
  11   1  12       95.72      111.14     12.06 o 
  12   1  12       32.05       43.21     12.88 o 
   0   2  12     2234.08     2184.17     57.54 o 
   1   2  12     2492.10     2438.24     45.15 o 
   2   2  12       68.57       82.03      5.30 o 
   3   2  12      326.90      324.70     13.62 o 
   4   2  12      124.97      123.60      6.08 o 
   5   2  12      529.17      539.67     14.25 o 
   6   2  12       13.66        9.98      5.07 o 
   7   2  12      616.96      616.22     21.20 o 
   8   2  12       17.81       10.00      6.85 o 
   9   2  12       74.47      117.62     12.23 o 
  10   2  12       14.74       33.29     10.00 o 
  11   2  12       39.59       49.83     11.37 o 
   1   3  12       69.15       71.18      5.83 o 
   2   3  12      313.48      316.69      9.49 o 
   3   3  12        1.75       -6.38      4.25 o 
   4   3  12       82.95       73.67      6.15 o 
   5   3  12       15.98        5.02      5.30 o 
   6   3  12        1.57        0.32      5.70 o 
   7   3  12        3.90        5.58      5.79 o 
   8   3  12       10.45       13.95      7.14 o 
   9   3  12       55.36       60.27      7.78 o 
  10   3  12        3.96       -5.79      8.38 o 
   0   4  12      838.99      819.10     31.26 o 
   1   4  12      910.01      923.84     22.09 o 
   2   4  12       33.01       34.97      8.44 o 
   3   4  12       64.34       72.35      7.02 o 
   4   4  12       47.65       50.72      7.51 o 
   5   4  12      177.86      172.32      8.59 o 
   6   4  12        7.39        2.96      5.91 o 
   7   4  12      227.79      245.63     16.93 o 
   8   4  12        6.10        0.78      7.24 o 
   9   4  12       24.91       25.72      9.52 o 
   1   5  12        0.62        0.12      6.03 o 
   2   5  12       39.47       26.43      7.05 o 
   3   5  12        2.36       18.02      6.92 o 
   4   5  12       43.34       38.88      7.39 o 
   5   5  12        1.81        9.95      6.99 o 
   6   5  12        0.09        2.01      7.62 o 
   7   5  12        9.20        9.38      9.89 o 
   8   5  12        1.10        6.67      8.35 o 
   0   6  12      236.39      286.95     32.00 o 
   1   6  12      156.14      201.08     13.44 o 
   2   6  12       25.65       22.98      7.66 o 
   3   6  12       11.04       15.81      7.53 o 
   4   6  12        3.60       -3.53      7.44 o 
   5   6  12       16.00       -0.05      8.41 o 
   1   0  13      594.19      598.48     21.22 o 
   2   0  13      183.33      159.00      9.96 o 
   3   0  13        0.41        5.73      6.48 o 
   4   0  13      240.48      216.49     15.66 o 
   5   0  13      123.32       88.50      8.69 o 
   6   0  13        2.64       -3.92      9.56 o 
   7   0  13        4.87       -5.46     18.24 o 
   8   0  13      189.02      180.30     23.38 o 
   9   0  13      113.93       70.57     15.60 o 
  10   0  13      131.16      100.08     18.72 o 
  11   0  13      112.67       60.04     23.00 o 
   0   1  13      814.95      804.16     26.60 o 
   1   1  13      319.87      313.79      9.70 o 
   2   1  13     1369.85     1344.87     29.17 o 
   3   1  13      216.64      209.43      7.89 o 
   4   1  13      714.93      677.48     18.01 o 
   5   1  13       46.81       64.50      6.19 o 
   6   1  13       84.48      110.20      8.05 o 
   7   1  13        2.37       -1.18      6.42 o 
   8   1  13      200.10      266.49     13.16 o 
   9   1  13       26.73       15.70     11.82 o 
  10   1  13      131.09      125.88     14.43 o 
  11   1  13       25.59       32.67     13.26 o 
   1   2  13      274.92      301.15     10.42 o 
   2   2  13      167.53      157.67      8.22 o 
   3   2  13        0.90       -3.94      4.74 o 
   4   2  13      164.05      168.30      7.71 o 
   5   2  13       25.54       14.80      5.79 o 
   6   2  13        1.27        2.38      5.88 o 
   7   2  13        5.85       -1.53      6.06 o 
   8   2  13      165.90      152.85     11.85 o 
   9   2  13       58.59       54.33      9.54 o 
  10   2  13       93.48      106.79     11.41 o 
   0   3  13      436.47      404.52     17.17 o 
   1   3  13       82.21       91.30      6.59 o 
   2   3  13      552.88      536.26     14.51 o 
   3   3  13      288.32      289.67      9.43 o 
   4   3  13      423.57      449.69     13.01 o 
   5   3  13        0.54       -4.80      5.30 o 
   6   3  13       39.94       60.77      6.68 o 
   7   3  13        0.17       -8.08      7.98 o 
   8   3  13       69.04       93.35      9.24 o 
   9   3  13        9.47        1.74      7.75 o 
  10   3  13       81.17      104.52     13.98 o 
   1   4  13      200.02      230.68     13.24 o 
   2   4  13       77.41       91.56      7.80 o 
   3   4  13        6.17       12.54      6.55 o 
   4   4  13       66.63       42.94      7.87 o 
   5   4  13       10.69       17.40      6.72 o 
   6   4  13        1.11        3.44      6.24 o 
   7   4  13        0.41       -9.87      6.58 o 
   8   4  13       59.30       44.22      8.09 o 
   0   5  13       70.89       92.36     11.58 o 
   1   5  13       32.54       33.48      6.99 o 
   2   5  13      158.30      185.87     10.36 o 
   3   5  13       33.20       48.65      7.70 o 
   4   5  13       84.32       92.26      9.59 o 
   5   5  13        1.01       -9.68      7.21 o 
   6   5  13       10.83       10.59      8.28 o 
   7   5  13        0.67        1.31      8.62 o 
   1   6  13      112.64      112.31     12.96 o 
   2   6  13       31.97       34.08      8.68 o 
   3   6  13        3.11       -2.03      8.02 o 
   4   6  13       24.34       26.06      9.44 o 
   0   0  14      356.90      378.43     22.70 o 
   1   0  14      326.71      349.28     18.26 o 
   2   0  14      643.72      566.38     20.84 o 
   3   0  14       23.66       18.00      7.12 o 
   4   0  14      164.37      165.53     10.95 o 
   5   0  14      652.15      659.21     57.06 o 
   6   0  14       23.20       30.74      9.61 o 
   7   0  14      391.33      338.83     23.87 o 
   8   0  14       25.03       18.17     13.40 o 
   9   0  14      198.93      223.34     21.01 o 
  10   0  14      112.91      142.80     18.80 o 
   1   1  14        5.12        1.80      4.76 o 
   2   1  14      214.41      222.72      8.56 o 
   3   1  14       32.33       23.97      5.60 o 
   4   1  14       93.99       79.67      6.79 o 
   5   1  14      131.67       99.55      8.40 o 
   6   1  14       66.22       52.99      7.41 o 
   7   1  14        0.88       -1.47      6.90 o 
   8   1  14      202.88      170.44     18.03 o 
   9   1  14        1.78       -3.79      9.75 o 
  10   1  14       39.92       53.23     13.35 o 
   0   2  14      120.10      136.32     11.99 o 
   1   2  14      156.74      186.39      8.75 o 
   2   2  14      598.03      589.54     16.53 o 
   3   2  14       71.00       78.97      6.86 o 
   4   2  14      111.60      116.91      7.66 o 
   5   2  14      355.17      342.75     13.15 o 
   6   2  14        3.29       -1.31      6.80 o 
   7   2  14      250.05      289.58     14.68 o 
   8   2  14       44.99       47.95      8.33 o 
   9   2  14      172.99      178.28     14.25 o 
  10   2  14       59.67       59.31     14.53 o 
   1   3  14       11.35        5.97      5.98 o 
   2   3  14       62.34       65.37      7.08 o 
   3   3  14       23.82       23.84      5.77 o 
   4   3  14       12.77        4.66      6.27 o 
   5   3  14       26.84        8.45      6.57 o 
   6   3  14       59.81       63.04      7.76 o 
   7   3  14        5.59       10.80      7.19 o 
   8   3  14       94.50       98.74      9.79 o 
   9   3  14        2.30       -2.07      8.38 o 
   0   4  14       22.75       19.46      9.14 o 
   1   4  14       65.07       89.08      7.48 o 
   2   4  14      209.83      214.89      9.89 o 
   3   4  14       12.07       21.76      6.95 o 
   4   4  14       54.60       40.82      7.42 o 
   5   4  14      127.02      133.84      9.18 o 
   6   4  14        1.09       -4.80      6.78 o 
   7   4  14       90.24       91.25     10.35 o 
   1   5  14        0.14       -7.76      6.55 o 
   2   5  14       30.02       26.48      8.26 o 
   3   5  14        2.50       -9.42      7.25 o 
   4   5  14       16.53       -0.74      8.93 o 
   5   5  14       23.41        5.55      8.17 o 
   0   6  14        1.58      -18.76     12.51 o 
   1   0  15        2.41       -1.85      7.31 o 
   2   0  15        7.37        3.86      8.47 o 
   3   0  15      118.23      129.50     12.86 o 
   4   0  15       29.17       37.63     12.83 o 
   5   0  15      282.08      195.06     14.29 o 
   6   0  15       20.25       20.08      9.85 o 
   7   0  15       68.93       61.42     15.21 o 
   8   0  15       60.95       69.33     16.60 o 
   9   0  15        1.44        9.92     15.54 o 
   0   1  15       93.67       91.97      9.37 o 
   1   1  15       88.13      107.09      6.97 o 
   2   1  15       19.54       14.99      6.07 o 
   3   1  15      406.90      434.09     16.87 o 
   4   1  15      173.49      183.05      8.96 o 
   5   1  15      287.54      283.77     11.18 o 
   6   1  15      180.74      195.18     18.41 o 
   7   1  15      357.41      365.03     21.90 o 
   8   1  15       33.23       39.25     10.89 o 
   9   1  15      142.63      149.93     19.89 o 
   1   2  15        0.28        1.18      6.45 o 
   2   2  15        5.00        6.02      6.02 o 
   3   2  15       54.69       43.94      6.65 o 
   4   2  15        0.44       -4.86      6.13 o 
   5   2  15      268.63      228.11     11.48 o 
   6   2  15        1.65       -5.56      7.00 o 
   7   2  15       41.81       29.95      9.06 o 
   8   2  15       39.27       38.86     10.02 o 
   9   2  15        1.01       10.85     13.04 o 
   0   3  15       13.45       -1.66     10.39 o 
   1   3  15       50.60       64.04      8.27 o 
   2   3  15       18.66       30.77      7.64 o 
   3   3  15      177.00      205.15     13.03 o 
   4   3  15      117.38      115.83      9.89 o 
   5   3  15      119.22      150.22     10.61 o 
   6   3  15       43.57       41.19     13.63 o 
   7   3  15      216.23      211.42     13.46 o 
   8   3  15       35.22       52.70     10.94 o 
   1   4  15        0.08       -2.60      7.50 o 
   2   4  15        4.17        2.09      7.61 o 
   3   4  15       19.56       13.93      8.14 o 
   4   4  15        0.75       -1.06      7.85 o 
   5   4  15       89.41       86.32     12.00 o 
   6   4  15        0.34      -12.27      8.18 o 
   0   5  15       23.44       17.71     10.41 o 
   1   5  15        6.54        8.00      7.87 o 
   2   5  15        0.25        1.91      8.14 o 
   3   5  15       63.51       76.38      9.55 o 
   4   5  15       27.64       26.81      8.91 o 
   0   0  16      183.18      251.16     19.59 o 
   1   0  16       55.21       50.32      9.00 o 
   2   0  16      377.41      321.66     15.67 o 
   3   0  16       15.17        5.24      9.61 o 
   4   0  16      571.58      549.84     30.36 o 
   5   0  16        5.42       15.79     10.14 o 
   6   0  16      150.62      128.19     18.04 o 
   7   0  16       44.76       45.40     18.02 o 
   8   0  16       78.47       79.97     17.84 o 
   1   1  16       16.07       17.13      6.25 o 
   2   1  16       35.46       45.32      9.11 o 
   3   1  16      169.71      163.26      9.27 o 
   4   1  16        6.01       -0.22      6.20 o 
   5   1  16       65.98       67.55      7.51 o 
   6   1  16        0.52        4.01     10.48 o 
   7   1  16        1.93        2.46     10.38 o 
   8   1  16        0.90       21.12     12.05 o 
   0   2  16      220.34      238.02     16.21 o 
   1   2  16       33.95       33.91      9.87 o 
   2   2  16      210.41      207.29     10.14 o 
   3   2  16       22.72       15.85      6.75 o 
   4   2  16      331.01      313.50     15.49 o 
   5   2  16       18.33       18.81      7.86 o 
   6   2  16      172.19      170.03     11.54 o 
   7   2  16       15.23       10.10     11.17 o 
   1   3  16        2.18       -4.36      8.97 o 
   2   3  16        1.02      -12.31      8.22 o 
   3   3  16       97.74       79.44     11.50 o 
   4   3  16       24.09       28.11     17.12 o 
   5   3  16       38.47       47.88      8.98 o 
   6   3  16        0.52      -12.29      8.19 o 
   0   4  16       61.23       58.44     13.63 o 
   1   4  16        9.31        8.14      8.51 o 
   2   4  16       76.67      113.11     11.54 o 
   3   4  16       12.07       18.75      9.73 o 
   4   4  16      117.30      124.46     12.11 o 
   1   0  17        1.75       -4.98      8.01 o 
   2   0  17        9.58        0.64      8.67 o 
   3   0  17       45.10       37.28     10.75 o 
   4   0  17        1.97       12.56     10.60 o 
   5   0  17       19.23       19.77     10.91 o 
   6   0  17        0.60       20.93     16.41 o 
   7   0  17       27.64       31.50     17.21 o 
   0   1  17       98.12       99.61     12.47 o 
   1   1  17      423.25      423.84     14.21 o 
   2   1  17       21.38       13.00      6.87 o 
   3   1  17      166.81      185.90      9.86 o 
   4   1  17       61.02       62.37      7.79 o 
   5   1  17       28.39       11.26      8.83 o 
   6   1  17        1.39       -6.45      8.91 o 
   7   1  17       16.82       28.77     12.45 o 
   1   2  17        1.75        0.68      7.44 o 
   2   2  17       23.45       21.91      8.00 o 
   3   2  17       24.37       23.42      7.35 o 
   4   2  17        0.41       -7.08      7.85 o 
   5   2  17        5.96        7.13      8.35 o 
   6   2  17        1.34        5.65      8.77 o 
   0   3  17       32.48       43.55     12.67 o 
   1   3  17      247.16      222.11     15.26 o 
   2   3  17       10.49        4.32      7.87 o 
   3   3  17       38.07       32.43      9.83 o 
   4   3  17       51.25       50.33     14.58 o 
   1   4  17        0.00        8.28      9.35 o 
   0   0  18       91.77      107.11     20.10 o 
   1   0  18      214.38      238.41     18.78 o 
   2   0  18       11.97       19.71     10.92 o 
   3   0  18       24.78       18.22     11.35 o 
   4   0  18       37.99       44.02     12.00 o 
   5   0  18        2.55       -1.04     11.35 o 
   1   1  18        2.99       10.07      7.52 o 
   2   1  18       30.24       32.11      7.63 o 
   3   1  18       52.60       62.97      8.39 o 
   4   1  18        9.55        6.81      8.24 o 
   5   1  18       24.12       18.07     10.17 o 
   0   2  18       68.16       76.50     14.65 o 
   1   2  18      113.77      125.33     10.42 o 
   2   2  18        4.71       17.30      8.58 o 
   3   2  18       53.29       67.01      9.50 o 
   4   2  18       38.52       45.82     11.05 o 
   1   3  18       14.48       -3.73      8.73 o 
   1   0  19       16.73       12.18     13.88 o 
   2   0  19        0.46        5.88     11.79 o 
   0   1  19      116.85      120.63     22.04 o 
   1   1  19       10.66        6.66      8.46 o 
                                                 
